# Supplementary material for: Genome-Wide Association Study Identified Novel Candidate Loci/Genes Affecting Lodging Resistance in Rice
Source: Genes (Basel). 2021 May 11;12(5):718. doi: 10.3390/genes12050718 (PMC8151605; doi:10.3390/genes12050718)
Supplement: Supplementary file 1 [file genes-12-00718-s001.zip]

Archive with 1 entries (1 files):
- genes-1202549-supplementary.pdf
